# Supplementary material for: The Master Activator of IncA/C Conjugative Plasmids Stimulates Genomic Islands and Multidrug Resistance Dissemination
Source: PLoS Genet. 2014 Oct 23;10(10):e1004714. doi: 10.1371/journal.pgen.1004714 (PMC4207636; doi:10.1371/journal.pgen.1004714)
Supplement: Dataset S1 — RNAseq transcriptome profiling of wild-type pVCR94, pVCR94ΔacaCD and complemented pVCR94ΔacaCD. (XLS) [file pgen.1004714.s010.xls]

## Sheet: Rockhopper-table-genes2.txt
Gene	Strand	Start	End	Predicted operon	Normalized Counts pVCR94 WT						pVCR94 WT expression			Normalized Counts pVCR94 ΔacaCD						pVCR94ΔacaCD expression			Normalized Counts pVCR94ΔacaCD pacaDC3xFLAG induced						pVCR94ΔacaCD pacaDC3xFLAG induced expression			pVCR94 WT vs pVCR94ΔacaCD			pVCR94ΔacaCD pacaDC3xFLAG induced vs pVCR94ΔacaCD
					Replicate 1	Replicate 2	Replicate 3	Replicate 4	Replicate 5	Replicate 6	RPKM	Variance	Expression	Replicate 1	Replicate 2	Replicate 3	Replicate 4	Replicate 5	Replicate 6	RPKM	Variance	Expression	Replicate 1	Replicate 2	Replicate 3	Replicate 4	Replicate 5	Replicate 6	RPKM	Variance	Expression	p-value	q-value	Differentially expressed (q-value < or = 0.01)	p-value	q-value	Differentially expressed (q-value < or = 0.01)
vcrx001	+	1	540	vcrx001-repA(vcrx003)	0	9129	2104	0	149542	2764	51	2.93E+11	50	0	0	0	0	0	0	0	0.00E+00	0	11	13	0	693	15309	534	3	1.24E+09	5	1	1	NO	1	1	NO
vcrx002	+	545	832		678	16956	1236	1070	91202	8748	80	8.31E+10	69	0	0	29075	0	0	0	45	6.01E+09	16	61	75	331	0	0	722	0	7.76E+05	0	7.80E-03	2.50E-02	NO	4.49E-210	2.67E-209	YES
repA (vcrx003)	+	817	1917		98231	149584	60153	1812	245960	1565	134	8.67E+11	84	55811	8569	253	165635	399	0	37	3.68E+11	34	4873	83261	511	213	109869	1975	31	1.86E+11	30	8.30E-01	1	NO	5.21E-01	1	NO
vcrx004	+	2596	2712	vcrx004-vcrx005	122	0	0	0	0	0	0	1.18E+04	0	0	0	0	0	0	0	0	0.00E+00	0	0	0	0	0	0	0	0	0.00E+00	0	1	1	NO	1	1	NO
vcrx005	+	2703	2867		268	0	0	0	0	0	0	7.83E+04	0	0	0	127	0	0	0	0	1.30E+04	0	0	0	0	0	0	0	0	0.00E+00	0	4.09E-03	1	NO	1	1	NO
vcrx006	-	3388	2954	vcrx007-vcrx006	109653	126	21573	27	527	0	106	1.38E+11	50	0	9213	1849	0	0	0	7	3.63E+08	4	2395	0	0	0	4170	849	2	5.77E+07	2	1.54E-30	9.86E-30	YES	2.88E-01	1	NO
vcrx007	-	4521	3406		69	7	32048	0	906	148	9	7.47E+09	4	0	0	0	0	0	0	0	0.00E+00	0	277	0	0	0	2042	232	0	9.33E+06	0	1	1	NO	1	1	NO
vcrx008	+	4665	4793	vcrx008-vcrx026	0	0	3555	0	0	0	8	3.87E+07	4	0	0	0	0	0	0	0	0.00E+00	0	0	0	0	0	0	0	0	0.00E+00	0	1	1	NO	1	1	NO
vcrx009	+	4790	5398		0	31363	79	0	0	0	19	7.20E+09	8	0	0	0	0	0	0	0	0.00E+00	0	0	0	0	0	0	420	0	2.30E+05	0	1	1	NO	1	1	NO
vcrx010	+	5403	5924		64	22149	374	0	992	0	16	3.04E+09	7	0	0	0	470	0	0	0	3.01E+05	0	0	0	0	0	0	613	0	5.70E+05	0	0	1	NO	3.84E-01	1	NO
vcrx011	+	5927	6448		6	193	0	0	75	292	0	1.02E+05	0	0	0	0	0	112	0	0	9.65E+03	0	2138	0	0	0	0	1243	1	1.29E+07	1	9.03E-22	1	NO	0	1	NO
vcrx012	+	6545	7018		256	5	2079	364484	601	0	112	2.59E+12	129	0	93486	0	0	1513	0	56	9.83E+10	33	0	134	2723	154329	214504	4401	96	9.11E+11	132	4.92E-02	1.35E-01	NO	4.49E-02	1.22E-01	NO
vcrx013	+	7008	7322		3320	1638	23548	0	75369	7061	70	5.19E+10	58	116	194	0	0	541	178	0	3.31E+05	0	34154	17037	213193	99035	164936	40621	342	5.77E+11	301	0	0	YES	0	0	YES
vcrx014	+	7327	8181		210446	38479	222769	621	955313	39696	370	2.17E+13	286	659	422	0	499	0	1027	0	1.71E+06	0	274858	854986	484366	1194718	108478	1763849	775	8.06E+13	912	0	0	YES	0	0	YES
vcrx015	+	8181	9140		17	4266	23700	157	11882	1435	11	3.38E+09	7	99	447	55	0	0	0	0	2.40E+05	0	301379	360041	230410	6276	657839	4116	331	8.61E+12	270	0	1	NO	1	1	NO
vcrx016	+	9156	10016		75430	249	99751	90335	58377	8917	95	1.24E+11	64	136	262	161	437	1328	1198	0	3.54E+06	0	115915	0	326579	228707	343383	5507873	393	1.61E+15	1262	0	0	YES	0	0	YES
vcrx017	+	10050	10478		208059	104668	33044	36221	1932	13096	307	5.54E+11	154	67	103	56	0	0	0	0	8.84E+03	0	232339	281218	4	102774	2357	7882	363	1.71E+12	243	1	1	NO	1	1	NO
vcrx018	+	10535	10894		0	56627	1756	0	121	0	59	2.93E+10	27	99	80	96	0	0	0	0	1.23E+04	0	22452	690	0	0	19260	0	25	4.72E+09	19	0	0	YES	0	0	YES
vcrx019	+	10894	11340		21	1060	0	0	0	0	0	2.10E+06	0	4	0	5	0	0	0	0	6.00E+00	0	17	824	25701	232346	700	0	91	8.44E+11	96	1	1	NO	1	1	NO
vcrx020	+	11337	11855		60445	2918	35882	0	0	0	65	3.84E+10	31	1049	0	0	0	264	0	0	1.98E+06	0	186	14852	3734	0	56199	107120	26	1.34E+11	58	0	0	YES	0	0	YES
vcrx021	+	11858	12085		40409	1086	24512	101358	0	440	163	1.08E+11	122	718	0	91	0	143	0	1	7.50E+05	0	35027	163844	84240	23168	33731	967	362	2.83E+11	249	0	0	YES	0	0	YES
vcrx022	+	12072	12929		162533	21951	26099	349252	212912	573	184	2.17E+12	150	1419	0	462	0	285	0	0	3.82E+06	0	241136	333253	459238	484617	495478	44418	478	3.93E+12	399	0	0	YES	0	0	YES
vcrx023	+	12955	13143		3759	9846	195	47717	21731	0	81	1.74E+10	73	88	105	29	0	141	918	0	1.27E+06	1	125184	103918	39988	52353	18749	733461	548	1.13E+13	946	0	0	YES	0	0	YES
vcrx024	+	13160	13687		263354	88824	276420	89288	299977	3118	519	1.70E+12	322	102	255	190	0	2075	1801	0	1.36E+07	1	756152	656488	493458	85526	975224	6536614	1549	2.15E+15	2999	0	0	YES	0	0	YES
vcrx025	+	13745	14017		0	52548	123029	8964	0	485	216	1.85E+11	112	0	137	313	0	0	0	0	1.16E+05	0	127815	171366	13986	67198	34717	0	362	3.92E+11	253	0	0	YES	1	1	NO
vcrx026	+	14105	14398		65	324	86	160	68	777	1	7.32E+05	0	480	194	73	1448	545	1073	1	3.43E+06	2	327	219	613	15801	139	4296	9	1.27E+09	12	1.24E-01	1	NO	9.82E-04	1	NO
vcrx027	-	14727	14425	vcrx028-vcrx027	248190	142840	160091	201723	208237	381035	1082	6.89E+11	738	257032	196295	178376	994078	1195874	3050735	1754	3.20E+14	3230	291454	274463	209709	310916	709582	3094626	1373	3.37E+14	2690	1.71E-06	7.27E-06	YES	5.40E-01	1	NO
vcrx028	-	15082	14732		8613	6252	5925	130619	9278	149309	161	4.06E+11	147	40159	6670	12723	186729	188153	470926	205	3.95E+12	429	40520	180680	60970	225823	70547	1025097	401	2.44E+13	761	8.71E-02	2.23E-01	NO	5.97E-01	1	NO
sul2 (vcrx029)	-	16166	15351	-	127933	99002	169019	181003	496597	314592	368	2.63E+12	283	78549	57559	53746	281311	100908	1108984	180	3.04E+13	343	26170	9885	57018	303237	130939	125526	106	1.19E+12	133	5.00E-01	9.90E-01	NO	7.37E-01	1	NO
vcrx030	+	16473	16784	-	0	0	87	0	0	0	0	5.26E+03	0	0	0	0	0	0	0	0	0.00E+00	0	0	0	0	114	0	0	0	1.01E+04	0	1	1	NO	1	1	NO
vcrx031	+	16958	17743	vcrx031-vcrx033	84339	133709	14991	5246	289568	72900	184	1.10E+12	127	30849	917	97	11778	48830	0	23	2.16E+10	19	297	1441	71873	212286	274	521	65	6.86E+11	60	1.53E-04	5.89E-04	YES	1.53E-01	3.86E-01	NO
vcrx032	+	17747	18928		831116	475968	348621	747445	780225	1355997	911	2.01E+13	640	723451	673679	443004	191225	2710170	3151077	867	4.48E+14	1112	892420	6101	392539	1135959	81435	1515528	502	7.60E+13	567	4.79E-02	1.31E-01	NO	6.21E-01	1	NO
vcrx033	+	18977	19249		34123	122025	31776	209391	67132	1229	395	5.26E+11	284	106	89075	87752	599	1910367	3801688	1234	7.42E+14	3595	186527	102	1036	1150	493	1436	209	5.14E+11	116	1.20E-31	7.75E-31	YES	1.42E-111	7.81E-111	YES
vcrx034	-	19947	19312	-	0	0	106	0	0	496	0	3.27E+05	0	0	0	0	0	0	0	0	0.00E+00	0	0	0	335	0	0	0	0	1.34E+05	0	1	1	NO	1	1	NO
vcrx035	-	20182	20039	-	0	0	0	0	0	0	0	0.00E+00	0	0	0	0	0	0	0	0	0.00E+00	0	0	0	0	0	0	0	0	0.00E+00	0	1	1	NO	1	1	NO
vcrx036	+	20501	20878	vcrx036-vcrx044	65270	80082	15036	139	795	0	153	8.74E+10	71	82	91	67	0	0	0	0	9.03E+03	0	22296	0	239319	307987	266	156181	325	2.00E+12	320	1	1	NO	1	1	NO
vcrx037	+	20871	21152		40589	89	16799	3	38760	0	92	1.96E+10	56	0	12	2077	0	0	58	3	1.05E+07	1	180182	7719	80398	580323	12927	18480	582	6.81E+12	520	0	0	YES	0	0	YES
vcrx038	+	21127	21801		228553	246385	205392	390386	194725	308432	568	4.93E+11	388	282	48557	233152	912	475	2525	176	8.37E+11	70	495477	424492	326714	522089	776344	1458349	806	3.05E+13	988	4.18E-03	1.39E-02	NO	2.07E-18	8.79E-18	YES
vcrx039	+	21794	22300		127554	81370	12180	1688	64080	3086	178	2.01E+11	95	14	417	15	0	0	0	0	2.19E+05	0	16289	41304	26915	68827	1668	203534	75	4.87E+11	117	1	1	NO	1	1	NO
vcrx040	+	22306	22617		50694	1373	47828	213	225	0	108	3.67E+10	53	63	428	0	0	26	101	0	2.07E+05	0	32	339393	46225	440	0	113	314	2.09E+12	206	0	0	YES	0	0	YES
vcrx041	+	22626	23126		83	0	23606	3	1019	0	15	3.57E+09	8	106	3	2965	0	557	2311147	171	2.18E+14	770	136875	38185	553	0	2516	2382	103	2.32E+11	60	0	0	YES	1.43E-15	5.87E-15	YES
vcrx042	+	23130	24557		197238	26848	112794	8492	8930	58904	91	4.88E+11	48	41899	506	165	0	1185	229976	18	8.15E+11	31	39528	381063	185810	339510	23825	2093	148	3.43E+12	113	5.98E-01	1	NO	1.13E-01	2.90E-01	NO
vcrx043	+	24557	24838		83	86	58	0	12510	0	7	7.87E+08	7	96946	126	0	0	0	0	149	1.08E+11	57	0	63951	0	25	0	0	56	3.98E+10	37	1.78E-10	8.71E-10	YES	5.40E-01	1	NO
vcrx044	+	24857	25876		948	124501	96	7356	7321	117	47	1.86E+11	22	0	34289	0	0	0	0	9	8.92E+09	5	9441	6158	1214	14072	0	37696	7	8.75E+09	11	1.12E-02	3.50E-02	NO	9.07E-01	1	NO
vcrx045	-	26904	25864	-	636	551	0	6700	1126	1124	1	1.42E+08	1	0	775	0	0	959	700	0	2.36E+06	0	3945	2179	0	12582	0	849	3	6.87E+08	3	1.91E-02	1	NO	2.50E-07	1	NO
vcrx046	+	27007	27135	-	0	400	0	0	0	0	1	2.05E+05	0	0	0	0	0	0	0	0	0.00E+00	0	0	0	0	0	0	0	0	0.00E+00	0	1	1	NO	1	1	NO
vcrx047	-	27729	27217	vcrx048-vcrx047	41	173	94	10	0	0	0	2.57E+04	0	0	6297	0	131	0	0	3	1.51E+08	2	121	0	0	0	0	0	0	1.16E+04	0	1.32E-316	1	NO	0	1	NO
vcrx048	-	28629	27733		0	0	0	0	0	0	0	0.00E+00	0	0	3355	0	0	4275	0	1	8.28E+07	1	41	0	3232	0	0	1064	1	2.97E+07	0	1	1	NO	5.31E-01	1	NO
vcrx049	+	28725	29132	-	127641	174034	310049	65745	156819	232855	701	6.75E+11	435	81511	100765	746	32424	107211	41143	186	1.27E+11	148	55	554	29611	213	177573	4120	67	4.34E+11	86	2.04E-01	4.72E-01	NO	5.73E-01	1	NO
vcrx050	+	29312	29680	vcrx050-vcrx055	13311	1945	27462	15	43	0	38	5.26E+09	19	0	57532	465	0	510	0	44	3.07E+10	26	0	0	0	0	0	0	0	0.00E+00	0	5.07E-01	9.95E-01	NO	1	1	NO
vcrx051	+	29769	29882		744	419	2237	100	0	0	9	1.10E+07	5	1635	4824	396	0	0	0	19	7.50E+07	10	0	0	0	0	0	0	0	0.00E+00	0	6.02E-01	1	NO	1	1	NO
vcrx052	+	29886	30104		0	0	12500	4184	0	0	20	7.71E+08	12	87495	9388	0	0	0	0	185	8.13E+10	73	0	13	0	0	0	0	0	5.40E+01	0	5.13E-07	2.23E-06	YES	1	1	NO
vcrx053	+	30198	30815		212423	264802	234727	331721	741831	421423	798	5.17E+12	595	300999	531584	96664	5565560	23466	1007	1335	1.67E+15	1758	85497	102	127592	49	0	8346	101	2.45E+11	59	4.14E-04	1.53E-03	YES	3.45E-98	1.86E-97	YES
vcrx054	+	30900	31022		10949	13440	5537	15225	226986	48509	470	7.04E+11	434	47569	2157	0	0	45147	0	198	3.15E+10	128	0	2	12072	183	0	713	28	7.06E+08	17	9.79E-02	2.48E-01	NO	2.15E-12	8.52E-12	YES
vcrx055	+	31027	31326		0	70897	58613	11324	43713	26175	193	4.52E+10	117	29973	29519	0	0	77417	0	89	5.77E+10	76	0	0	82147	2994	0	0	79	7.15E+10	47	5.80E-01	1	NO	5.54E-01	1	NO
vcrx056	-	31906	31418	vcrx059-vcrx056	0	26161	192	3683	11536	1770	25	4.18E+09	14	295	283	0	0	0	0	0	1.65E+05	0	7758	53201	47685	399960	19504	2544	181	2.82E+12	180	0	1	NO	1	1	NO
vcrx057	-	34113	31921		277180	198853	257860	544682	216524	230066	187	1.85E+12	131	81	674	321	359	4472	3178	0	6.90E+07	0	923205	1322145	349565	578932	1246605	6827273	502	2.17E+15	854	0	0	YES	0	0	YES
vcrx058	-	34346	34113		16050	102	18661	0	0	0	49	3.08E+09	24	16	324	0	0	0	0	0	1.21E+05	0	145017	169601	175132	1202	180	189135	604	7.45E+11	484	0	0	YES	1	1	NO
vcrx059	-	34945	34328		15589	15208	15332	0	119	41	25	2.62E+09	12	30	20	0	0	0	0	0	4.95E+02	0	373384	69093	231817	28440	44446	356010	347	2.99E+12	297	1	1	NO	1	1	NO
traI (vcrx060)	+	35113	38091	traI(vcrx060)-vcrx069	163702	206690	160499	32297	67071	256325	84	6.63E+11	49	10028	149266	165	1685	5171	2739	15	2.87E+11	9	1286827	2694401	1663958	2091930	2579591	6919084	768	1.41E+15	964	6.35E-03	2.06E-02	NO	0	0	YES
traD (vcrx061)	+	38088	39953		41470	154456	173689	355947	502304	189249	156	3.32E+12	126	357	404	606	1359	1777	365	0	4.79E+06	0	1009843	1211296	798451	1407915	1378484	3645386	685	2.76E+14	844	0	0	YES	0	0	YES
vcrx062	+	39964	40548		86450	382	127868	466590	58978	0	252	3.85E+12	210	461	246	67	335	1453	0	0	3.46E+06	0	693302	755672	423845	1105543	1597573	4954950	1666	8.95E+14	2715	0	0	YES	0	0	YES
traJ (vcrx063)	+	40505	41134		259325	49237	279859	127654	165390	26818	393	1.12E+12	240	434	961	456	373	516	284	1	5.02E+05	0	449936	1074391	778382	801151	293733	3122	1226	2.63E+13	899	0	0	YES	0	0	YES
vcrx064	+	41144	41590		346003	243999	283495	174131	599211	55972	968	4.31E+12	634	4747	723	75	0	2265	2322	5	6.63E+07	3	671395	364522	711930	801012	453585	3835520	1697	4.99E+14	2549	0	0	YES	0	0	YES
vcrx065	+	41600	41977		366102	302582	263411	580181	428688	141871	1332	2.64E+12	918	2109	22533	40483	0	18822	1354	71	1.25E+10	37	305053	532966	580419	394018	1756814	4455213	1979	7.96E+14	3538	4.50E-77	3.51E-76	YES	0	0	YES
vcrx066	+	41977	42639		797046	986628	463890	1421901	750975	926949	1958	1.60E+13	1344	304967	355847	454745	217468	61855	3116478	869	3.63E+14	1134	1301592	1770144	646016	2059547	3554215	7315108	2837	2.11E+15	4184	8.30E-01	1	NO	8.37E-01	1	NO
vcrx067	+	42636	42776		16061	27484	29355	27577	21823	26291	266	7.41E+08	175	19695	12963	8882	96724	118	299455	254	1.44E+12	517	28464	34769	20353	83023	84715	599794	421	7.08E+12	1006	1.10E-01	2.76E-01	NO	5.97E-01	1	NO
vcrx068	+	42820	42963		28107	56156	20985	815	719	102383	399	1.04E+11	242	94	145	99	0	258	233	1	5.71E+04	0	155446	508	83861	44133	98639	93216	627	2.14E+11	550	0	0	YES	0	0	YES
vcrx069	+	42975	43340		302365	280868	146714	597007	155075	371403	1204	3.37E+12	844	111	188	121	0	2132	1478	0	1.24E+07	1	500288	207348	259504	727754	1251573	2981322	1614	2.81E+14	2699	0	0	YES	0	0	YES
traL (vcrx070)	+	43485	43766	traL(vcrx070)-traA(vcrx075)	17671	8120	10349	79313	105704	7388	148	1.33E+11	135	115	96	114	0	0	0	0	1.83E+04	0	1671	10371	7489	0	349398	407	149	2.28E+12	218	1	1	NO	1	1	NO
traE (vcrx071)	+	43763	44389		90088	95530	68342	53531	22674	11830	163	7.76E+10	90	206	0	0	0	1827	0	0	7.54E+06	0	214176	505343	251161	442260	770686	6484155	916	2.22E+15	2304	0	0	YES	0	0	YES
traK (vcrx072)	+	44373	45290		83462	99043	99294	151212	61947	221765	187	2.72E+11	130	360	300	75	0	494	793	0	8.04E+05	0	66448	615011	702857	276117	134642	1945968	520	1.05E+14	679	0	0	YES	0	0	YES
traB (vcrx073)	+	45287	46603		156933	202118	203822	167498	36949	457054	238	2.17E+12	154	664	0	489	2413	1125	424	0	1.06E+07	0	849184	1180012	1073249	1255397	1007043	4669669	960	6.38E+14	1269	0	0	YES	0	0	YES
traV (vcrx074)	+	46600	47178		197091	231368	335495	488983	471072	216751	772	1.89E+12	558	296	935	247	5104	4008	6412	2	1.70E+08	4	664448	1455618	625889	1594934	1531436	3681361	2122	3.24E+14	2750	0	0	YES	0	0	YES
traA (vcrx075)	+	47191	47574		456708	659519	682786	673313	694902	549522	2430	8.95E+11	1613	541	224245	429	1206	4788	1863	167	7.94E+11	101	595370	999173	680441	1349548	1829509	6714425	3083	1.93E+15	5281	1.02E-24	6.19E-24	YES	0	0	YES
vcrx076	+	47775	53306	-	2264366	2358439	2072699	2478734	2129497	1331526	593	2.91E+13	380	12736	4739	46964	4718	23009	20665	5	1.19E+10	3	6428331	6910420	6081475	12289791	11957890	39177092	1707	1.13E+17	2495	0	0	YES	0	0	YES
dsbC (vcrx077)	+	53455	54162	dsbC(vcrx077)-traU(vcrx083)	127479	39204	66278	252308	971	1038	166	9.11E+11	114	315	0	118	399	699	692	0	8.02E+05	0	818992	398563	595885	551832	351075	61160	898	9.64E+12	653	0	0	YES	0	0	YES
traC (vcrx078)	+	54159	56606		215565	166467	181042	805286	79056	557141	176	1.22E+13	136	761	1519	386	0	2596	3474	0	3.26E+07	0	1732376	1972843	2043780	1199864	1663629	3639592	834	1.64E+14	834	0	0	YES	0	0	YES
vcrx079	+	56621	56938		43738	308590	119	77804	81	2012	444	1.55E+12	226	0	235	52	0	0	268	0	1.08E+05	0	244803	271032	669	187863	43594	1911097	701	1.17E+14	1393	0	0	YES	1	1	NO
trhF (vcrx080)	+	56935	57465		1010	31120	11	1411	333	0	22	6.79E+09	10	33	40	43	0	0	0	0	1.56E+03	0	50272	413	9554	18144	5195	1555073	115	8.23E+13	514	1	1	NO	1	1	NO
traW (vcrx081)	+	57476	58693		100005	90684	159229	634	118519	122304	132	2.23E+11	80	354	450	79	0	1537	3276	0	2.79E+07	0	359052	599603	599824	255422	1249180	212975	496	2.50E+13	448	0	0	YES	0	0	YES
vcrx082	+	58690	59361		179652	70240	205235	444385	507982	210744	504	3.52E+12	401	89	820	1053	467	1921	0	1	7.04E+06	1	582774	927564	329784	607848	1652031	4307168	1302	6.60E+14	2085	0	0	YES	0	0	YES
traU (vcrx083)	+	59358	60365		0	86	69302	6787	140615	0	44	2.70E+11	35	0	32825	0	547	479	7	9	7.92E+09	5	102744	95658	212728	529963	175731	7409	208	4.22E+12	185	9.49E-06	3.87E-05	YES	1.61E-210	9.59E-210	YES
traN (vcrx084)	+	60481	63279	-	699377	770664	779202	1340231	249044	279155	380	2.79E+13	245	367139	19609	10280	1750652	613744	1979027	157	1.78E+14	282	2072377	2832920	2095861	3473522	5855828	19283358	1267	2.40E+16	2120	1.80E-01	4.21E-01	NO	1.40E-03	4.40E-03	YES
vcrx085	-	64178	63318	-	761956	591798	512976	438488	65532	255222	900	8.80E+12	508	20326	13276	266595	992382	13062	1460346	320	7.94E+13	535	103971	72158	214968	472055	545780	8429700	525	4.51E+15	1904	2.94E-01	6.64E-01	NO	9.20E-01	1	NO
vcrx086	-	64942	64301	-	192112	305287	305530	411962	1919	519684	681	4.06E+12	450	780	1087	532	24020	2206	39972	7	1.37E+10	17	1264562	370924	872374	776965	550411	377022	1408	1.93E+13	1093	1.31E-88	1.04E-87	YES	0	0	YES
vcrx087	+	65235	65555	-	285789	409076	497283	905574	459804	243028	2050	7.89E+12	1454	308	1069	311	2056	5003	2307	3	6.18E+07	5	834416	965023	538173	1560942	1432553	1304633	3291	2.66E+13	3445	0	0	YES	0	0	YES
vcrx088	+	65859	66044	-	319917	355051	492735	617691	324328	505177	3428	1.59E+12	2343	390	466	546	2229	3691	3618	6	4.71E+07	9	444467	699717	558072	1529520	1641396	7431683	5658	2.69E+15	11025	0	0	YES	0	0	YES
vcrx089	+	66263	67231	vcrx089-exo(vcrx093)	1088459	760850	826863	1798749	1889083	1352125	1804	4.34E+13	1327	917	2058	430	1571	7667	6062	2	2.21E+08	3	1446816	2456322	1276329	2954173	3465676	8537854	2504	2.67E+15	3463	0	0	YES	0	0	YES
vcrx090	+	67242	68147		177552	65424	267531	602422	211391	48834	331	5.38E+12	252	162	229	189	887	1080	0	0	2.26E+06	0	5531	517957	135473	403823	933180	2921488	443	3.02E+14	904	0	0	YES	0	0	YES
ssb (vcrx091)	+	68211	68738		256142	66330	177840	109033	226814	162130	482	4.39E+11	315	129	10215	407	101	207	1797	6	4.43E+08	4	115298	138163	290052	614549	495778	2934442	696	3.03E+14	1448	0	0	YES	0	0	YES
bet (vcrx092)	+	68791	69822		1309087	874460	913807	2144298	2218081	788343	1829	8.94E+13	1332	1031	128189	984	5751	4531	2828	36	2.00E+11	23	1422794	1858025	1497353	3404704	2403944	18901340	2471	2.58E+16	4762	0	0	YES	0	0	YES
exo (vcrx093)	+	69885	70895		348915	301506	723076	1146515	865321	751377	898	1.63E+13	681	1005	521	532	766	3313	7342	1	1.74E+08	2	1434746	942132	1048624	861423	1913701	5377149	1418	9.40E+14	1908	0	0	YES	0	0	YES
vcrx094	+	71095	72372	vcrx094-vcrx095	998661	844150	997347	1521091	1239535	803257	1213	1.09E+13	835	25990	1541	754	1827	6531	3879	10	3.66E+09	5	1750364	3070211	1147043	1164163	1664850	13195892	1806	1.04E+16	2868	0	0	YES	0	0	YES
vcrx095	+	72457	74253		1587601	1092812	1118243	3595916	1969680	1562071	1365	2.11E+14	1013	3667	2373	1385	4649	17569	8439	2	1.17E+09	3	2401597	2062038	2091327	2473214	2883265	20598795	1685	3.11E+16	3015	0	0	YES	0	0	YES
vcrx096	+	74368	74856	-	220943	96518	214072	329176	667223	367724	829	5.08E+12	646	87	259	8	547	1972	2357	0	1.68E+07	1	399284	395353	176051	1154093	1042959	859654	1161	2.79E+13	1372	0	0	YES	0	0	YES
vcrx097	+	75024	75254	-	10835	34841	89283	127137	54946	110579	402	1.49E+11	308	33	0	0	687896	795	898	267	1.19E+13	497	0	75279	91	346	0	2237	82	5.80E+10	56	9.23E-01	1	NO	1.96E-08	7.23E-08	YES
vcrx098	+	75519	76058	vcrx098-vcrx103	840051	1008403	815339	371281	1050805	998633	2483	9.21E+12	1569	949	1015	779	1596	3697	2478	2	2.16E+07	3	2031623	1589450	1491926	3181997	2258812	16524541	4737	1.79E+16	8357	0	0	YES	0	0	YES
vcrx099	+	76139	76639		163613	103491	359715	304403	457636	67617	674	2.86E+12	484	267	529	244	136	557	0	0	4.12E+05	0	463432	611018	627840	396064	599962	3953295	1385	5.60E+14	2212	0	0	YES	0	0	YES
vcrx100	+	76698	77597		420983	243878	180165	636318	277395	521906	593	3.93E+12	422	400	537	140	311	5171	1120	0	7.73E+07	1	183372	389630	445514	1128104	1123267	3688758	727	4.72E+14	1288	0	0	YES	0	0	YES
vcrx101	+	77663	77887		35681	133496	14055	111676	206584	3432	513	5.84E+11	374	110	0	67	0	576	1369	0	3.65E+06	1	83354	9891	59376	279859	131730	3689787	859	6.26E+14	3151	0	0	YES	0	0	YES
vcrx102	+	77949	78338		29285	70525	44606	450185	392378	279887	593	4.51E+12	541	382	227	117	0	1570	2789	1	2.03E+07	2	482252	285339	86085	152167	2084688	2473978	1406	2.91E+14	2377	0	0	YES	0	0	YES
vcrx103	+	78328	78774		134014	174644	205470	2956	236781	310573	614	1.11E+12	396	224	149	36729	233	980	680	37	1.02E+10	14	232712	125705	307014	802462	685385	3491171	1043	4.52E+14	2104	1.06E-127	8.92E-127	YES	0	0	YES
vcrx104	-	79094	78852	-	787	762	759	6282	10559	3606	16	4.38E+08	15	0	0	164	0	0	0	0	2.41E+04	0	1254	3007	792	13127	39463	12691	31	1.00E+10	48	0	1	NO	1	1	NO
vcrx105	+	79112	79303	vcrx105-vcrx106	51643	70634	33855	72581	53016	6469	391	3.53E+10	250	373	0	28	0	0	747	1	9.48E+05	0	104075	9856	61972	169454	156198	856417	596	1.56E+13	1178	0	0	YES	0	0	YES
vcrx106	+	79372	79725		12371	40273	76256	12623	220243	1895	225	6.34E+11	171	255	0	31	0	0	0	0	6.67E+04	0	150279	195455	65	122818	134446	2547256	541	2.47E+14	1483	1	1	NO	1	1	NO
vcrx107	+	79918	80262	vcrx107-vcrx111	40420	38654	122054	144746	31345	51447	297	1.80E+11	207	64	113	31	407	762	322	0	7.35E+05	0	82186	363651	64073	161630	268461	1047265	616	2.29E+13	960	0	0	YES	0	0	YES
vcrx108	+	80340	80642		95060	12600	195685	120318	37987	4184	408	4.83E+11	256	103	16	160	402	2185	1206	1	1.09E+07	2	91236	730034	102692	288762	1174589	4818138	1746	1.06E+15	3963	0	0	YES	0	0	YES
vcrx109	+	80720	82345		563673	874567	573885	1506667	560181	815665	718	2.24E+13	501	1500	1391	927	30358	3537	5607	2	5.53E+09	4	1247618	1685332	1736421	2779701	1572908	17095826	1413	2.05E+16	2677	0	0	YES	0	0	YES
vcrx110	+	82406	82837		180072	243374	90413	259987	268997	70238	639	7.25E+11	429	124	482	65	0	0	669	0	7.66E+05	0	135808	210669	349932	41299	330626	2310860	680	1.77E+14	1303	0	0	YES	0	0	YES
vcrx111	+	82911	83465		71792	190605	123214	502643	17206	464089	540	5.67E+12	411	0	403	80	391	537	210	0	3.66E+05	0	47953	149505	182514	483384	450156	620634	426	7.10E+12	580	0	0	YES	0	0	YES
vcrx112	+	83698	84084	vcrx112-vcrx113	30395	5036	14849	1976	2416	53768	73	2.24E+10	46	207	0	0	0	0	0	0	4.21E+04	0	4911	275271	147200	0	11481	449818	323	4.29E+12	382	1	1	NO	1	1	NO
vcrx113	+	84172	86622		1069652	260326	1196231	780788	753930	327217	468	2.45E+13	298	645	1193	4705	2927	74691	8805	3	5.19E+10	6	1258928	2862782	1176566	2147290	3063415	3895690	883	2.97E+14	979	0	0	YES	0	0	YES
vcrx114	+	86824	87027	vcrx114-vcrx119	105987	242311	59312	213261	174085	186043	1177	4.04E+11	801	76	367	118	629	660	354	1	5.45E+05	1	148470	415544	152111	726009	359210	1786227	1863	7.96E+13	2931	0	0	YES	0	0	YES
vcrx115	+	87099	87704		563260	655663	262714	1174959	1184994	442171	1596	2.53E+13	1178	159268	315	876	3444	13872	6828	117	3.32E+11	50	538427	1470396	689159	3539359	3441568	13635353	3215	1.17E+16	6412	9.37E-59	6.83E-58	YES	0	0	YES
vcrx116	+	87697	87966		67634	49725	73873	516289	280296	2118	682	5.10E+12	611	131	20	122	459	5159	0	1	8.91E+07	3	280717	487393	239265	670227	955117	812445	1826	1.27E+13	2126	0	0	YES	0	0	YES
vcrx117	+	87980	88198		59503	20970	121109	292170	24190	1629	515	1.23E+12	395	67	85	163	0	600	0	0	4.54E+05	0	420027	203591	165355	484379	623891	2128110	1897	1.20E+14	3063	0	0	YES	1	1	NO
vcrx118	+	88272	88829		30205	25077	125926	261219	228707	39431	251	1.13E+12	212	366	513	338	818	871	0	1	1.08E+06	0	728072	547416	590684	1249119	295486	1397061	1383	3.32E+13	1436	0	0	YES	0	0	YES
vcrx119	+	88904	89755		308352	352588	316916	1708760	1042619	541878	1003	6.30E+13	835	540	171559	1123	3201	8612	2428	59	4.08E+11	36	1485467	1208799	616983	1520489	3011850	9921830	2019	5.08E+15	3475	9.42E-56	6.81E-55	YES	0	0	YES
vcrx120	+	89960	90106	-	139977	168304	139115	465241	289325	253134	2159	1.72E+12	1649	90	349	197	696	7601	2050	6	2.07E+08	12	453610	312388	287025	636710	844897	6713347	4426	2.36E+15	10485	0	0	YES	0	0	YES
vcrx121	+	90213	90599	-	424459	297319	389129	955288	425938	423975	1732	7.78E+12	1255	231	653	226	912	6383	4031	2	1.50E+08	5	643665	986226	446249	1316586	1482030	9207409	2974	4.68E+15	6064	0	0	YES	0	0	YES
vcrx122	+	90777	92504	vcrx122-vcrx125	1044284	779053	1157935	2178462	2168668	607375	1039	1.02E+14	765	942	2295	52173	2803	12787	13303	15	1.97E+10	8	1343386	2081494	1354146	4342861	4676065	18298624	1678	2.25E+16	3095	0	0	YES	0	0	YES
vcrx123	+	92491	92769		109335	130336	148365	188488	390272	29084	815	1.61E+12	594	86	318	95	367	805	696	1	8.83E+05	1	154946	781966	121208	854341	94065	3115918	1754	3.58E+14	3060	0	0	YES	0	0	YES
vcrx124	+	92842	93081		28	1917	45715	3675	40085	1037	91	2.47E+10	64	84	67	40	146	311	0	0	8.04E+04	0	200665	194066	85407	164588	421685	570532	902	4.31E+12	1136	0	0	YES	1	1	NO
vcrx125	+	93091	93207		41	6040	1111	103	5973	172	30	2.12E+08	19	11	26	0	0	239	0	0	5.59E+04	0	71781	27710	556	278	328733	0	544	1.85E+12	611	0	0	YES	1	1	NO
vcrx126	+	93301	93702	-	0	0	145	0	0	0	0	1.79E+04	0	0	0	762	0	0	0	0	9.61E+05	0	0	0	0	32	0	0	0	4.74E+02	0	1.96E-21	1	NO	1	1	NO
vcrx127	+	93816	94541	-	149512	4706	23980	292241	395	4827	146	1.51E+12	109	157	163	160383	30911	12992	7190	105	3.22E+11	48	0	66	26715	47	0	3757	10	4.68E+09	7	6.40E-01	1	NO	2.51E-07	8.97E-07	YES
vcrx128	+	94839	98936	vcrx128-vcrx129	214145	219465	146960	278980	2096	5708	59	1.45E+12	35	253	2820	515	679	2192	2653	0	2.27E+07	0	717478	216358	226414	1757271	604453	5072362	190	1.13E+15	349	0	0	YES	0	0	YES
vcrx129	+	98933	99205		0	16679	0	101944	0	1561	77	1.15E+11	73	0	0	0	0	0	0	0	0.00E+00	0	71518	0	2876	0	96749	0	120	1.38E+11	104	1	1	NO	1	1	NO
vcrx130	+	99967	100419	-	249740	5993	213355	6662	210230	397198	595	2.70E+12	398	383293	360275	398980	133637	2211780	7604984	1971	3.29E+15	4081	311009	451	310295	303	0	241664	417	3.06E+12	317	4.09E-33	2.67E-32	YES	9.65E-13	3.84E-12	YES
vcrx131	-	101037	100435	-	0	12363	25021	117314	247	0	48	1.54E+11	42	83	19	408	7903	426	0	1	2.50E+08	2	0	66	168874	459	0	1024	79	4.08E+11	47	2.85E-66	2.15E-65	YES	2.49E-73	1.29E-72	YES
vcrx132	+	101325	101606	-	0	0	0	69	3402	0	1	3.45E+07	2	0	0	28995	0	0	0	46	5.97E+09	17	0	0	0	5324	0	744	2	9.77E+07	3	5.88E-07	2.56E-06	YES	7.29E-05	2.44E-04	YES
vcrx133	-	101807	101655	-	0	0	20	0	0	5	0	1.47E+02	0	0	0	0	0	118	0	0	1.09E+04	0	0	0	0	0	0	0	0	0.00E+00	0	1.74E-19	1	NO	1	1	NO
vcrx134	+	101905	102441	vcrx134-vcrx137	74333	87330	123104	0	4256	1555	182	2.22E+11	90	83192	11760	196	0	0	0	73	7.15E+10	29	113137	93	235759	51348	1848	0	203	8.59E+11	124	1.47E-01	3.53E-01	NO	2.91E-02	8.11E-02	NO
vcrx135	+	102444	103454		10353	68912	27472	0	0	270106	89	1.12E+12	62	512	8267	269	0	756	0	2	2.71E+08	1	185	0	173577	247	1568	0	49	4.35E+11	28	0	0	YES	2.37E-66	1.21E-65	YES
vcrx136	+	103459	104328		0	39401	0	0	0	37236	25	2.05E+10	14	0	0	0	0	4232	0	0	5.89E+07	0	281	0	50430	1265	0	836	16	2.20E+10	10	6.86E-48	1	NO	9.67E-19	1	NO
vcrx137	+	104325	104816		0	0	71831	0	0	219	45	5.26E+10	24	0	0	0	0	0	0	0	0.00E+00	0	0	0	0	0	175	0	0	2.82E+04	0	1	1	NO	1	1	NO
vcrx138	+	105133	106008	-	32989	1053	0	267	106373	0	33	1.30E+11	26	26945	41928	199225	362	0	478	129	5.44E+11	51	0	138931	142	0	702	1493	39	2.54E+11	26	8.24E-01	1	NO	5.80E-01	1	NO
vcrx139	+	106161	107201	vcrx139-vcrx141	211449	740697	535635	669943	139306	295675	664	9.12E+12	415	3630	266865	368053	1196849	1144093	1214669	455	5.88E+13	671	269599	938606	571241	375614	435501	50370	557	1.40E+13	422	7.99E-02	2.07E-01	NO	5.86E-01	1	NO
vcrx140	+	107201	107479		21682	49276	30990	234	184320	16930	243	3.89E+11	181	17	22882	169	194	0	392	23	3.33E+09	14	111972	158997	159849	146478	295551	2123	615	8.71E+11	522	1.40E-28	8.80E-28	YES	2.75E-313	1.72E-312	NO
vcrx141	+	107488	108999		176556	298505	239813	515581	656473	170055	303	5.22E+12	226	1273	363	201955	50	1742	0	60	6.24E+11	22	975878	1140478	972518	1021878	1785920	10660004	970	6.52E+15	1825	3.00E-09	1.43E-08	YES	0	0	YES
traF (vcrx142)	+	109122	110150	traF(vcrx142)-traG(vcrx144)	518428	265210	206319	504956	199187	360867	508	2.37E+12	332	419539	1099	350	389	248	0	177	3.63E+12	68	990295	2003657	314115	1563209	1232684	7400814	1395	2.46E+15	2187	1.82E-02	5.48E-02	NO	1.82E-105	9.91E-105	YES
traH (vcrx143)	+	110152	111585		232532	79465	85100	64891	97720	22463	117	4.44E+11	67	522	1627	2297	693	1872	0	1	1.21E+07	0	1260731	1920297	1044031	952680	2839760	1870707	1147	1.12E+14	1149	0	0	YES	0	0	YES
traG (vcrx144)	+	111598	115212		211562	737903	422852	724611	1317482	602327	251	2.38E+13	185	1165	894	1056	70075	7410	6186	2	4.47E+10	4	1939044	2106358	1175346	3225131	655194	1601234	559	1.85E+14	493	0	0	YES	0	0	YES
vcrx145	-	115612	115250	-	41882	50623	147332	44583	240549	77289	382	5.72E+11	276	555	108528	290213	2423	376221	794050	598	1.42E+13	721	36418	104993	137702	344	40763	1605272	336	8.32E+13	884	5.81E-02	1.56E-01	NO	5.39E-01	1	NO
acr1 (vcrx146)	+	116328	116600	acr1(vcrx146)-acaC(vcrx149)	35506	107	21756	0	1057	479	72	1.09E+10	35	51643	0	26324	0	27202	3132	133	2.30E+10	66	13	10	0	183003	11	0	95	4.97E+11	111	8.94E-01	1	NO	5.64E-01	1	NO
vcrx147	+	116600	117133		55122	269	40631	101	176900	477	113	4.04E+11	85	42096	0	57991	0	33514	21210	89	3.03E+10	48	598	68	741	101444	6522	0	29	1.17E+11	34	5.96E-01	1	NO	5.45E-01	1	NO
acaD (vcrx148)	+	117144	117752		0	84	427	728	14092	0	4	1.02E+09	4	341	418	88	457	1843	5758	1	1.03E+08	2	676480	897743	496510	830960	1476127	6368246	1658	1.79E+15	2940	3.02E-01	1	NO	0	0	YES
acaC (vcrx149)	+	117749	118300		21174	12804	140915	139648	64924	20181	163	2.93E+11	120	387	111	213	1490	2325	1638	1	1.28E+07	1	527558	680006	453146	631652	543703	6188460	1388	1.85E+15	2724	0	0	YES	0	0	YES
acr2 (vcrx150)	-	118779	118360	-	120497	298403	180663	221231	571649	113930	841	3.64E+12	597	101020	245063	195505	437	2827	1520447	612	6.93E+13	819	78647	1577	11992	735687	889051	27116	542	2.92E+13	692	2.30E-01	5.28E-01	NO	5.29E-01	1	NO
vcrx151	-	118834	119043	vcrx152-vcrx151	74112	87150	115694	337364	19093	0	696	1.60E+12	502	80	171	55	89256	467	1957	39	8.74E+10	73	30466	160985	191855	40813	206291	2420564	924	2.16E+14	2421	4.68E-05	1.84E-04	YES	1.30E-153	7.43E-153	YES
vcrx152	-	120074	119091		436187	543490	531206	272580	667180	6163	678	7.95E+12	416	603	1032	379	358091	521641	2754	70	7.56E+12	149	547062	980050	594841	1149371	1621577	3850387	1032	4.18E+14	1480	7.07E-01	1	NO	1.49E-06	5.27E-06	YES
